# Supplementary material for: Characteristics Analysis, Clinical Outcome and Risk Factors for Fungal Peritonitis in Peritoneal Dialysis Patients: A 10-Year Case-Control Study
Source: Front Med (Lausanne). 2021 Dec 1;8:774946. doi: 10.3389/fmed.2021.774946 (PMC8671457; doi:10.3389/fmed.2021.774946)
Supplement: Supplementary Table S1 — Patient characteristics, biochemistry indices and clinical outcomes among the 15 cases of FP. [file Table_1.XLSX]

## Sheet: 15FP Details
SUPPLEMENTARY TABLE S1
Inpatient number	Primary cause for ESRD	Under immunosuppressive therapy（no=0, yes=1）	Diabetes（no=0, yes=1）	Previous bacterial peritonitis（no=0,yes=1）	Previous antibiotic use	Non-intraperitoneal infections	Clinical symptoms	Cloudy effluent	Abdominal pain	Fever	Gastrointestinal symptom	Laboratory examination	Peritoneal effluent WCC (106/L)	Peritoneal effluent PMN (%)	Hypotension	Hypoalbuminemia	Anemia	Hypokalemia	Organism identification	Antifungal susceptibility testing(S: susceptible; R: resistant; I: intermediate; ND: not detected)	Fluconazole	Fluconazole-MIC/KB(ug/ml)	Voriconazole	Voriconazole-MIC/KB(ug/ml)	5-Flucytosine	5-Flucytosine-MIC/KB(ug/ml)	Itraconazole	Itraconazole-MIC/KB(ug/ml)	Amphotericin B	Amphotericin B-MIC/KB(ug/ml)	Treatment	Catheter removal	Death	HD transfer	PD resumption	Diagnostic time of FP	Date of Catheter removal	Median duration until PD catheter removal(days)	Admission time	Discharge time	Hospitalization (days)	Dialysis type
0190983	BAN	0	0	1	1	0		1	1	1	1		3200	80	1	0	0	0	Candida parapsilosis		S	1	S	0.06	S	4	S	0.125	S	0.5	Fluconazole	1	0	1	0	2020-10-28	2020-10-30	2	2020-10-18	2020-11-11	24	CAPD
0248695	CGN	0	0	0	1	pulmonary infection		1	1	1	1		460	65	0	0	0	0	Candida albican		S	1	S	0.06	S	4	S	0.125	S	0.5	Fluconazole	1	0	1	0	2020-03-18	2020-03-18	0	2020-03-16	2020-04-23	38	CAPD
0316384	CGN	0	0	0	1	0		1	1	1	0		1080	50	0	0	0	0	Candida parapsilosis		S	4	S	0.125	S	4	S	0.125	S	0.5	Fluconazole	1	0	0	1	2018-10-31	2018-10-31	0	2018-10-26	2018-11-05	10	CAPD
0237474	CGN	0	1	0	1	pulmonary infection		1	1	0	0		1020	91	0	1	0	0	Aspergillus fumigatus		ND	ND	ND	ND	ND	ND	ND	ND	ND	ND	Levofloxacin	1	0	1	0	2018-03-15	2018-03-15	0	2018-02-22	2018-03-02	8	CAPD
0283940	FSGS	1	0	0	1	0		1	0	1	0		284	80	1	1	1	1	Candida pulcherrima		S	2	S	0.06	S	4	S	0.125	S	0.5	Fluconazole	0	1	0	0	2016-08-22	/	/	2016-08-19	2016-08-26	7	CAPD
0272544	DKD	0	1	0	1	0		1	1	1	1		1600	90	0	0	0	0	Candida albican		S	1	S	0.06	S	1	S	0.125	S	0.5	Fluconazole	1	0	1	0	2015-06-20	2015-06-26	6	2015-06-16	2015-07-02	16	CAPD
0235960	CGN	0	1	0	1	cholecystitis		1	1	1	0		840	78	0	1	1	1	Candida parapsilosis		S	4	S	0.06	S	4	S	0.125	S	0.5	Fluconazole	1	0	1	0	2015-04-27	2015-04-29	2	2015-04-19	2015-06-19	61	CAPD
0251323	CGN	0	0	0	1	0		1	1	1	1		520	15	0	1	1	0	Candida parapsilosis		S	1	S	0.06	S	4	S	0.125	S	0.5	Fluconazole	1	0	0	1	2014-03-05	2014-03-11	6	2014-02-28	2014-03-18	18	CAPD
0172338	CGN	0	1	0	1	septicemia		1	1	1	1		1040	79	0	0	0	0	Candida albican		S	35	S	28	S	38	S	28	S	23	Fluconazole	1	0	1	0	2013-10-22	2013-10-25	3	2013-10-22	2013-10-29	7	CAPD
0180710	DKD	0	1	1	1	0		1	1	0	1		496	46	0	1	1	0	Torulopsis glabrata		S	26	S	30	S	26	S	28	S	22	Fluconazole	1	0	1	0	2013-10-03	2013-10-12	9	2013-09-29	2013-10-17	18	CAPD
0236980	IgAN	1	0	0	1	0		1	1	0	0		5600	88	0	0	1	0	Candida famata-Candida albican		S	1	S	0.06	S	4	S	0.125	S	0.5	Fluconazole	0	0	0	1	2013-06-24	/	/	2013-06-21	2013-07-02	11	CAPD
0156897	CGN	0	0	1	1	pulmonary infection		1	1	1	1		2100	94	0	0	1	0	Candida albican		S	21	S	26	S	28	I	20	S	18	Fluconazole	1	0	1	0	2013-04-04	2013-04-09	5	2013-03-08	2013-05-21	74	CAPD
0193292	CGN	0	0	0	1	0		1	1	0	0		760	76	0	1	1	0	Aspergillus fumigatus		ND	ND	ND	ND	ND	ND	ND	ND	ND	ND	Fluconazole	1	0	1	0	2013-03-29	2013-03-29	0	2013-02-25	2013-04-02	36	CAPD
0209828	CGN	0	0	0	1	0		1	1	0	1		800	87	0	1	1	1	Candida albican		S	1	S	0.06	S	4	S	0.125	S	0.5	Fluconazole	1	0	1	0	2012-12-02	2012-12-11	9	2012-11-27	2012-12-20	23	CAPD
0156230	DKD	0	1	1	1	pulmonary infection		1	1	1	0		2266	88	0	1	0	1	Candida albican		S		S		S		S		S		Fluconazole	1	1	0	0	2012-08-21	2012-08-27	6	2012-08-13	2012-09-26	44	CAPD
