# Supplementary material for: Characteristics Analysis, Clinical Outcome and Risk Factors for Fungal Peritonitis in Peritoneal Dialysis Patients: A 10-Year Case-Control Study
Source: Front Med (Lausanne). 2021 Dec 1;8:774946. doi: 10.3389/fmed.2021.774946 (PMC8671457; doi:10.3389/fmed.2021.774946)
Supplement: Supplementary Table S2 — Patient characteristics, biochemistry indices and clinical outcomes among the 105 PD cases, including 15 cases of FP and 90 cases of BP. [file Table_2.XLSX]

## Sheet: √15+90新 10.24 SPSS导出
SUPPLEMENTARY TABLE S2
Inpatient number	ID	Group（BP=0，FP=1）	Admission time	Discharge time	PD start date	Date of infection	PD duration	Age	Age≥65	Gender（female=0, male=1）	Body temperature (C)	MAP	BMI	Diabetes（no=0, yes=1）	CVD（no=0, yes=1）	Under immunosuppressive therapy（no=0, yes=1）	Previous bacterial peritonitis（no=0,yes=1）	Previous antibiotic use in 4 weeks（no=0,yes=1）	Potassium (mmol/L)	Hb(g/L)	Serum albumin (g/L)	Serum albumin ＜30	Blood urea nitrogen (mmol/L)	Calcium (mmol/L)	Phosphorus (mmol/L)	Glucose (mmol/L)	Serum creatine (mmol/L)	Blood uric acid (mmol/L)	eGFR (ml/min/1.73m2)（eGFR_CKD-EPI）	iPTH	hsCRP	Blood WCC (109/L)	Peritoneal effluent WCC (106/L)	Peritoneal effluent PMN (%)	24 h urine output	Anuric	Season（Winter=1；Spring=2；Summer=3；Autumn=4）	Spring	Summer	Autumn	Winter	Catheter removal	Death in 3 months	HD transfer in 3 months	PD resumption in 3 months	Kidney transplant in 3 months	Lost to follow-up in 3 months	Death	HD transfer
0321954	1	0	2020-03-12	2020-03-21	2017-05-06	2020-03-12	34.7	69	1	1	36.3	90.3	25.2	0	0	0	0	0	2.3	72	25.8	1	16.25	1.49	1.83	5.53	804	340	5.3	342	54.79	10.13	534	83	0	1	2	1	0	0	0	0	0	0	1	0	0	0	0
8035884	2	0	2013-07-04	2013-08-15	2013-04-01	2013-07-04	3.1	80	1	1	37.2	97.7	19.7	1	1	0	0	0	2.4	133	26	1	9.48	1.91	1.21	8.26879	437	262	5.15353	167	112	4.99	1600	80	550	0	3	0	1	0	0	1	0	1	0	0	0	0	1
0266399	3	0	2017-08-21	2017-09-05	2015-01-31	2017-08-21	31.1	60	0	0	36.9	87.7	26.9	1	0	0	1	0	2.52	64	27.7	1	6.28	2.15	0.59	5.41	464.6	385.003	8.26	9.1	31.933	4.89	17600	90	1000	0	3	0	1	0	0	0	0	0	1	0	0	0	0
0230970	4	0	2013-02-27	2013-03-08	2012-11-02	2013-02-20	3.7	64	0	1	36.5	116	24	0	0	0	1	1	2.69	120	25.1	1	8.16	2.11636	1.4284	4.85	607	385.003	5.15353	181	102.302	6.26	2680	90	200	0	1	0	0	0	1	0	0	0	1	0	0	0	1
0270925	5	0	2020-02-28	2020-03-06	2015-05-02	2020-02-28	58.8	63	0	1	36.7	111	24.1	1	0	0	1	0	2.72	90	30.7	0	11.06	1.95	1.27	9.32	804	351	5.53	87.8	75.26	6.79	2840	90	200	0	1	0	0	0	1	0	0	0	1	0	0	0	0
0213016	6	0	2012-08-20	2012-08-29	2012-07-05	2012-08-20	1.5	69	1	0	36.7	93.7	21.8	0	1	0	1	0	2.76	98	30	0	12.91	2.31	0.42	8.26879	616.3	385.003	5.15353	13.7	20.9	5.51	900	89	200	0	3	0	1	0	0	0	0	0	1	0	0	1	0
0245077	7	0	2015-11-04	2015-11-18	2015-05-21	2015-11-04	5.6	70	1	0	36.9	114	21.6	0	0	0	0	0	2.83	97	26.3	1	14.6	2.01	0.88	11.05	558.8	385.003	6.16	341.2	51.681	7.55	640	56	1400	0	4	0	0	1	0	0	0	0	1	0	0	0	0
0363238	8	0	2019-08-21	2019-08-28	2017-02-27	2019-08-20	30.1	32	0	0	36.8	100.7	20.5	0	1	0	1	0	2.84	62	27.2	1	19.41	1.96	1.87	8.07	1113	385.003	3.5	469.7	170.61	10.09	410	82	150	0	3	0	1	0	0	0	0	0	1	0	0	1	0
0213016	9	0	2012-09-20	2012-10-11	2012-07-05	2012-09-20	2.6	69	1	0	37.2	86.3	19.2	0	1	0	1	1	2.85	104	27.4	1	13.88	2.24	0.55	8.26879	705	572	5.15353	18.1	10.3	8.97	60	30	200	0	4	0	0	1	0	0	0	0	1	0	0	1	0
0198499	10	0	2016-11-13	2016-11-30	2011-11-30	2016-11-13	60.3	63	0	1	37	112.7	21.5	1	0	0	1	0	2.87	109	28.1	1	14.68	2.07	1.31	11.52	1106.2	334.9	3.76	350.304	65.73	5.55	480	96	0	1	4	0	0	1	0	0	0	0	1	0	0	0	1
0192201	13	0	2019-10-28	2019-11-18	2010-09-05	2019-10-28	111.3	68	1	1	36.5	80	24	0	0	0	1	0	3.01	140	37.9	0	10.13	2.43	0.93	8.57	781	277	5.53	435.9	43.98	13.69	1800	91	0	1	4	0	0	1	0	0	0	0	1	0	0	0	0
0170087	14	0	2014-09-18	2014-10-21	2010-06-12	2014-09-18	52	54	0	0	37.2	119.3	33.6	0	0	0	0	0	3.05	109	32.1	0	20.36	2.12	2.25	7.49	910.1	559.6	3.82	650.1	653.159	8.06	8000	68	0	1	4	0	0	1	0	1	0	1	0	0	0	0	1
0253529	17	0	2017-07-04	2017-07-27	2014-01-25	2017-07-04	41.9	59	0	0	37.1	71.3	20.4	0	0	1	0	1	3.15	107	31.4	0	15.77	2.11636	1.4284	7.74	726.9	385.003	4.84	88.1	170.74	2.23	278	74	0	1	3	0	1	0	0	1	0	1	0	0	0	0	1
0349864	18	0	2018-09-08	2018-09-21	2018-07-16	2018-09-04	1.7	50	0	1	36.6	95.3	22.6	0	0	0	0	0	3.19	132	34.7	0	40.8	2.11	1.37	8.68	556.6	385.003	9.45	350.304	6.82	11.07	10650	90	1340	0	4	0	0	1	0	0	0	0	1	0	0	0	0
0316798	19	0	2018-09-26	2018-10-09	2017-02-17	2018-09-22	19.4	30	0	0	37.9	113	20.6	0	0	0	0	0	3.19	107	35.2	0	14.79	2.11636	1.4284	4.37	953	385.003	4.28	350.304	85.58	7.79	2160	77	150	0	4	0	0	1	0	0	0	0	1	0	0	0	0
0197313	20	0	2019-01-30	2019-02-03	2015-09-15	2019-01-30	41.1	77	1	1	36.4	100.3	26.7	1	1	0	0	0	3.23	125	28.1	1	21.71	2.11	1.67	8.12	1046	333	3.62	563.2	140.65	11.39	2880	95	0	1	1	0	0	0	1	0	0	0	1	0	0	0	0
0367700	21	0	2019-11-06	2019-11-25	2019-04-08	2019-11-06	7.1	61	0	0	36.9	97.3	25.8	0	0	0	0	0	3.24	101	30.3	0	13.47	2.06	0.96	8.7	601	385.003	6.01	179.8	57.49	7.99	1230	92	795	0	4	0	0	1	0	1	0	1	0	0	0	0	0
0225968	22	0	2017-11-07	2017-11-21	2016-03-02	2017-11-07	20.5	63	0	1	38.4	90.3	27.7	1	1	0	0	0	3.25	108	30.4	0	13.09	2.31	0.79	18.08	684.7	342	6.71	61.5	150.98	8.93	11680	95	310	0	4	0	0	1	0	0	0	0	1	0	0	1	0
0205534	23	0	2015-10-31	2015-11-14	2011-05-16	2015-10-31	54.3	50	0	1	36.5	65.7	29.1	0	0	0	0	0	3.27	86	34.4	0	15.97	2.18	1.71	4.58	1488	385.003	2.88	452.4	203.306	11.98	980	81	200	0	4	0	0	1	0	0	0	0	1	0	0	0	0
0342469	25	0	2019-06-18	2019-07-02	2018-03-22	2019-06-17	15.1	46	0	1	36.9	111.7	20.8	1	0	0	0	0	3.3	73	28	1	22.85	2.2	2.39	6.75	911	385.003	5.32	303.1	41.53	7.49	20	83.3709	350	0	3	0	1	0	0	0	0	0	1	0	0	1	0
0237656	26	0	2015-03-02	2015-03-17	2013-11-20	2015-03-01	15.5	36	0	0	36.6	133.3	18	0	0	1	1	0	3.31	84	34.9	0	11.41	2.06	1.13	8.75	851	244	4.7	279.1	48.175	10.14	1000	92	100	1	2	1	0	0	0	0	0	0	1	0	0	0	0
0326404	27	0	2020-08-11	2020-08-26	2017-07-17	2020-08-10	37.3	70	1	0	36.5	99.3	27	0	0	0	0	1	3.31	91	26.4	1	14.12	2.19	1.15	6.44	783	385.003	4.1	350.304	130.91	6.42	510	52	1250	0	3	0	1	0	0	0	0	0	1	0	0	0	0
0295295	28	0	2017-04-29	2017-05-11	2016-02-18	2017-04-29	14.5	68	1	0	38.7	125	22.3	0	1	0	0	0	3.32	142	41.7	0	21.4	2.17	1.32	12.8	690.6	385.003	4.83	412.8	310.412	3.91	1120	91	700	0	2	1	0	0	0	0	0	0	1	0	0	1	0
0230970	29	0	2013-05-10	2013-05-23	2012-11-02	2013-05-10	6.3	64	0	1	36.7	113.3	23.7	1	0	0	1	0	3.33	121	28.4	1	18.52	2.03	1.25	8.26879	790	454	5.15353	350.304	102.302	5.06	90	43	200	0	2	1	0	0	0	1	0	1	0	0	0	0	1
0245077	30	0	2016-11-16	2016-11-30	2015-05-21	2016-11-16	18.2	71	1	0	36.6	95.7	21.6	0	0	0	1	0	3.33	101	27.4	1	13.39	1.97	1.25	6.19	626.1	385.003	5.33	350.304	58.581	7.37	824	85	1300	0	4	0	0	1	0	0	0	0	1	0	0	0	0
0301377	31	0	2020-06-23	2020-07-03	2016-06-07	2020-06-23	49.2	46	0	1	36.7	85.3	38.8	0	0	0	0	0	3.33	134	45.8	0	16.36	2.22	2.13	7.14	1094	331	4.32	637	134	9.66	630	87	200	0	3	0	1	0	0	0	0	0	1	0	0	0	0
0317970	32	0	2019-06-20	2019-07-10	2018-01-02	2019-06-20	17.8	77	1	1	36.1	83.3	26.2	1	1	0	0	0	3.34	126	26	1	6.53	2.11	0.65	8.26	651	385.003	6.47	20.4	68.52	10.5	12550	90.7	200	0	3	0	1	0	0	0	0	0	1	0	0	0	0
0313019	33	0	2019-10-01	2019-10-21	2016-12-19	2019-09-30	33.8	43	0	0	38.7	117.7	24.2	0	1	0	1	0	3.35	83	32	0	10.84	2.68	2.14	8.99	919	322	4.08	615.6	53.35	22.91	1800	95	200	0	4	0	0	1	0	0	0	0	1	0	0	0	0
0337979	34	0	2018-07-16	2018-07-26	2018-01-06	2018-07-16	6.4	34	0	1	36.9	97.3	19.7	0	0	0	0	0	3.36	143	34.6	0	14.49	2.12	1.29	8.09	1033.2	290	5	350.304	35.39	10.24	3520	92	250	0	3	0	1	0	0	0	0	0	1	0	0	0	0
0242245	35	0	2018-07-25	2018-07-31	2013-05-02	2018-07-25	63.7	57	0	1	36	65	21.7	1	1	0	1	1	3.38	107	27.4	1	16.44	2.17	2.22	4.44	923	410	4.88	1004.6	102.302	6.73	1920	80	0	1	3	0	1	0	0	0	0	0	1	0	0	0	0
0229727	36	0	2020-04-30	2020-05-09	2012-10-18	2020-04-30	91.7	53	0	0	37.3	109.3	18.7	0	0	1	1	0	3.42	113	31.6	0	24.03	1.97	1.47	3.83	947	290	3.68	179.1	96.74	9.23	3240	89	0	1	2	1	0	0	0	0	0	0	1	0	0	0	0
0270925	37	0	2020-03-21	2020-03-27	2015-05-02	2020-03-20	59.5	63	0	1	36.8	101	24.1	1	0	0	1	1	3.47	86	33.9	0	10.49	1.84	1.27	4.03	765	416	5.87	87.8	21.78	4.04	302	71	200	0	2	1	0	0	0	0	0	0	1	0	0	0	0
0397662	39	0	2020-09-04	2020-09-15	2020-07-24	2020-09-03	1.4	35	0	0	36.6	81.3	25.9	0	0	0	0	1	3.53	53	44.2	0	14.46	2.26	2.16	6.64	978	383	4.01	191.8	267.18	10.36	33100	95	310	0	4	0	0	1	0	0	0	0	1	0	0	0	0
0373465	40	0	2019-10-06	2019-10-16	2019-09-09	2019-10-06	0.9	46	0	1	38.2	120.3	26.5	0	0	1	0	1	3.54	130	43.8	0	13.17	2.38	1.08	9.83	440	372	12.91	81	10.92	19.82	4668	88	1000	0	4	0	0	1	0	0	0	0	1	0	0	0	1
0265972	41	0	2014-10-11	2014-10-21	2014-09-11	2014-10-12	1	32	0	1	37	118	21.8	0	0	0	1	0	3.55	104	31.6	0	15.27	2.03	1.47	5.14	1039	385.003	5.04	235.3	87.6	3.47	6720	87	45	1	4	0	0	1	0	0	0	0	1	0	0	1	0
0363420	44	0	2020-08-07	2020-08-18	2019-02-04	2020-08-11	18.5	26	0	0	36.8	98.7	24.2	0	1	1	0	0	3.6	79	37.8	0	15.42	2.49	1.47	7.36	935	336	4.51	795.9	71.92	9.64	1018	86	200	0	3	0	1	0	0	0	0	0	1	0	0	0	0
0212752	46	0	2018-04-18	2018-04-25	2015-10-26	2018-04-18	30.2	58	0	0	36.2	88	25.2	1	1	0	0	0	3.62	90	35.1	0	17.49	2.06	2.24	35.04	1191	417	2.68	522.8	159.38	18.75	120	80	0	1	2	1	0	0	0	0	0	0	1	0	0	0	0
0387864	47	0	2020-03-12	2020-03-24	2020-01-09	2020-03-16	2.2	43	0	1	37.4	87.3	23.6	0	0	0	0	0	3.63	127	33.5	0	16.27	2.15	1.36	3.57	696	432	7.57	255	4.58	13.59	4910	85	1596	0	2	1	0	0	0	0	0	0	1	0	0	0	0
0251323	48	0	2018-06-22	2018-07-20	2013-12-09	2018-06-22	55.2	55	0	1	36.2	99.7	22.3	0	0	0	1	1	3.64	77	30.8	0	23.47	1.82	1.86	10.85	1271.2	375	3.36	510.6	382.12	6.14	13400	90	0	1	3	0	1	0	0	1	0	1	0	0	0	0	1
0198499	49	0	2016-09-30	2016-10-13	2011-11-30	2016-09-30	58.9	63	0	1	36.5	108.3	21.6	1	0	0	1	1	3.65	108	36.8	0	19.63	2.02	1.47	9.14	1091.2	385.003	3.82	350.304	78.282	5.99	760	94	0	1	4	0	0	1	0	0	0	0	1	0	0	0	1
0179667	50	0	2012-09-29	2012-10-09	2009-11-27	2012-09-29	34.6	68	1	1	37.1	86	19.5	1	0	0	0	1	3.67	86	34	0	20.29	2.28	0.61	8.26879	1131.8	621.1	5.15353	131.1	32.6	14.67	720	90	0	1	4	0	0	1	0	0	0	0	1	0	0	1	0
0267941	51	0	2017-07-11	2017-07-26	2014-10-16	2017-07-11	33.3	55	0	1	36.6	120.7	27.9	0	0	0	1	0	3.72	107	37.6	0	19.64	2.2	1.34	9.78	958	385.003	4.73	350.304	48.386	5.26	1340	58	1500	0	3	0	1	0	0	0	0	0	1	0	0	0	0
0076070	52	0	2019-10-25	2019-11-15	2009-04-05	2019-10-25	128.5	69	1	0	37.3	87.3	18.7	0	0	0	1	0	3.72	70	26.9	1	8.86	1.79	0.96	7.01	714	385.003	4.61	1389.3	49.2	5.39	2700	92	0	1	4	0	0	1	0	0	0	0	1	0	0	1	0
0195633	53	0	2018-05-18	2018-05-30	2014-04-21	2018-05-18	49.6	68	1	0	36.6	103	30.3	0	0	0	0	1	3.77	102	40.7	0	21.83	2.45	1.15	7.09	858.7	325	3.71	120.2	103.01	11.84	10373	88	600	0	2	1	0	0	0	0	0	0	1	0	0	0	0
0210713	54	0	2014-11-14	2014-12-01	2011-08-30	2014-11-14	39.1	34	0	1	38	77.7	24	0	0	0	0	0	3.78	106	31.1	0	20.13	2.24	0.8	10.27	877	465	6.1	410.5	161.98	4.18	400	90	1280	0	4	0	0	1	0	0	0	0	1	0	0	1	0
0363495	56	0	2020-01-08	2020-01-23	2019-10-28	2020-01-05	2.3	59	0	1	37.8	114.3	28.7	1	1	0	0	0	3.81	102	37.6	0	8.82	1.96	0.97	9.85	628	310	7.66	343.5	48.93	6.94	5490	80	700	0	1	0	0	0	1	0	0	0	1	0	0	0	0
0218334	57	0	2014-08-16	2014-09-03	2012-02-12	2014-08-16	30.5	49	0	1	38.5	143.3	24.9	0	0	0	0	0	3.82	68	29.3	1	17.18	1.79	1.39	9.76	1140	328.9	5.15353	514.7	53.7	5.74	48000	85	600	0	3	0	1	0	0	0	0	0	1	0	0	0	0
0261534	58	0	2016-09-07	2016-09-19	2015-04-10	2016-09-07	17.2	62	0	1	36.5	117	27.5	0	0	0	0	0	3.82	147	42.5	0	19.97	2.05	1.4284	7.92	1124.8	512.6	3.71	212.5	16.177	10.86	350	90	350	0	4	0	0	1	0	0	0	0	1	0	0	0	1
0313019	59	0	2018-05-16	2018-06-05	2016-12-19	2018-05-16	17.1	42	0	0	36.5	105	22.3	0	1	0	1	1	3.82	74	36.2	0	13.29	2.19	1.72	4.01	802	385.003	4.84	422.3	102.302	6.4	12608	91	200	0	2	1	0	0	0	0	0	0	1	0	0	0	0
0213016	60	0	2012-06-25	2012-08-07	2012-07-05	2012-07-19	0.5	69	1	0	37.7	105	19.1	0	1	0	0	0	3.83	69	28.6	1	36.37	1.59	1.89	4.78	1317.1	600.4	5.15353	768	102.302	4.3	2200	93	1180	0	3	0	1	0	0	0	0	0	1	0	0	1	0
0190983	62	0	2018-06-04	2018-06-27	2010-06-15	2018-06-05	97.1	66	1	1	38.3	83.3	23	0	0	0	1	0	3.88	136	30.6	0	14.01	2.46	0.54	9.19	945.8	385.003	4.45	106.9	131.86	11.7	2400	92	200	0	3	0	1	0	0	1	0	0	1	0	0	0	0
0265972	63	0	2019-04-30	2019-05-10	2014-09-11	2019-05-01	56.4	37	0	1	36.6	83.3	20.9	0	0	0	1	0	3.91	90	27.9	1	32.23	2.11	2.39	5.63	1057	546	4.77	981.9	21.27	7.29	3735	98	0	1	2	1	0	0	0	0	1	0	0	0	0	1	0
0266399	64	0	2015-04-09	2015-04-17	2015-01-31	2015-04-09	2.3	57	0	0	36.9	96.3	22.7	1	0	0	0	0	3.92	87	28.5	1	30.59	1.81	1.75	9.39	516	385.003	7.43	207.5	90.2	4.47	86	68	2000	0	2	1	0	0	0	0	0	0	1	0	0	0	0
0364738	65	0	2020-11-19	2020-11-24	2019-02-25	2020-11-18	21.1	41	0	1	36.4	104.7	22.9	0	0	0	1	0	3.93	105	38.3	0	22.1	2.37	0.83	5.78	948	322	5.32	193.2	73.47	9.5	450	45	1400	0	4	0	0	1	0	0	0	0	1	0	0	0	0
0334827	66	0	2018-11-10	2018-11-21	2017-12-04	2018-11-13	11.5	42	0	1	36.6	96.7	24.2	1	1	0	0	0	3.98	139	35.5	0	13.09	2.17	1.19	6.7	881	343	5.74	402.9	7.28	8.33	910	65	1250	0	4	0	0	1	0	0	0	0	1	0	0	0	0
0253927	67	0	2014-12-06	2014-12-22	2014-02-01	2014-12-15	10.6	42	0	1	36.6	121.7	18.8	0	1	0	0	0	3.99	108	26.8	1	50.94	1.99	2.87	4.43	1267	457	3.7	383.1	24.45	10.34	2880	90	130	0	1	0	0	0	1	0	0	0	1	0	0	0	0
0262039	69	0	2017-06-11	2017-06-28	2014-08-29	2017-06-11	33.9	56	0	0	36.6	73.7	24.6	1	0	1	0	0	3.99	117	43.9	0	15.22	2.42	2.09	11.94	968.4	385.003	3.49	505.7	249.948	10.15	1500	89	0	1	3	0	1	0	0	0	0	0	1	0	0	0	0
0250992	70	0	2018-08-27	2018-09-13	2015-05-04	2018-08-27	40.4	63	0	0	36.3	85	28.7	1	0	0	0	1	4	82	35.9	0	15.56	2.35	2.04	5.95	864	385.003	3.82	695.3	102.302	5.83	2380	82	0	1	3	0	1	0	0	0	0	0	1	0	0	1	0
6034618	71	0	2020-10-30	2020-11-16	2020-09-04	2020-10-19	1.5	58	0	1	36.6	110.7	20.3	0	1	0	0	0	4	82	27.2	1	10.85	1.9	0.84	3.41	564	308	8.85	225.4	10.68	7.57	8100	88	3674	0	4	0	0	1	0	0	0	0	1	0	0	0	0
0322682	72	0	2019-03-08	2019-03-13	2017-06-27	2019-03-05	20.5	42	0	1	36.4	107.7	29.8	0	0	0	0	0	4.01	83	34.6	0	28.07	2.15	1.92	5.06	1417	314	3.23	354	5.44	5.98	2270	87	200	0	2	1	0	0	0	0	0	0	1	0	0	0	0
0236319	73	0	2020-05-07	2020-06-01	2013-03-29	2020-05-06	86.5	63	0	1	38.2	111.3	23.3	1	0	0	1	1	4.01	86	32.9	0	34.8	1.57	1.3	4.21	1755	385.003	2.17	330	81.2	8.95	3680	86	0	1	2	1	0	0	0	1	0	1	0	0	0	0	1
0194788	74	0	2020-11-23	2020-12-07	2011-09-06	2020-11-23	112.2	73	1	1	38	108.3	22.6	0	1	0	1	1	4.02	108	37.3	0	16.07	2.37	1.65	8.26	900	375	4.48	551.2	237.42	20.5	1060	92	200	0	4	0	0	1	0	0	0	0	1	0	0	0	0
0267941	75	0	2014-12-01	2014-12-26	2014-10-16	2014-12-01	1.5	52	0	1	36.6	97	58.1	0	0	0	1	0	4.07	83	31.9	0	22.97	2.11636	1.4284	15.57	667.9	385.003	7.47	350.304	102.302	11.16	7400	92	850	0	1	0	0	0	1	0	0	0	1	0	0	0	0
0325130	76	0	2020-10-12	2020-10-20	2017-06-26	2020-10-12	40.1	36	0	1	36.4	99	27.6	0	0	0	0	0	4.07	92	40.8	0	16.9	2.36	1.48	7.89	1477	329	3.22	324.1	103.82	6.55	1360	90	0	1	4	0	0	1	0	0	0	0	1	0	0	0	0
0323171	77	0	2020-05-20	2020-06-02	2017-10-25	2020-05-21	31.3	54	0	1	37.4	113.3	24.7	1	0	1	1	0	4.08	120	33.1	0	19.94	2.41	0.97	24.26	789	415	6.06	17.2	7.89	12.81	7290	95	450	0	2	1	0	0	0	0	0	0	1	0	0	0	0
0128511	78	0	2016-11-04	2016-11-16	2014-08-17	2016-11-04	27	68	1	1	36.8	108.7	29.3	1	1	0	1	0	4.1	106	31.7	0	16.42	2.2	1.42	10.77	705.8	436.9	6.25	385.4	24.479	5.97	38	83.3709	974	0	4	0	0	1	0	0	0	0	1	0	0	0	0
0141563	80	0	2013-10-27	2013-11-15	2008-03-15	2013-10-27	68.4	45	0	0	36.6	91.7	23	0	0	0	0	1	4.15	108	38.2	0	13.68	2.41	1.23	5.67	997.8	385.003	5.15353	161.3	128.9	6.53	5760	80	200	0	4	0	0	1	0	0	0	0	1	0	0	0	0
0267941	81	0	2014-10-30	2014-11-20	2014-10-16	2014-11-01	0.5	52	0	1	37.8	90.3	24.7	0	0	0	0	0	4.16	91	33.2	0	16.15	2.04	1.41	4.9	685	453	7.25	350.304	143.2	8.05	430	80	1400	0	4	0	0	1	0	0	0	0	1	0	0	0	0
0225289	82	0	2018-07-09	2018-07-17	2013-01-03	2018-07-09	67.1	64	0	0	37.1	88.7	32.8	0	0	0	0	0	4.22	95	32.6	0	17.33	2.24	1.7	6.99	1086.3	358	2.88	625.2	35.62	6.56	580	85	0	1	3	0	1	0	0	0	0	0	1	0	0	0	0
0324210	83	0	2017-10-29	2017-11-06	2017-06-12	2017-10-29	4.6	55	0	0	38.3	135.7	29.2	0	0	1	0	0	4.23	105	34.8	0	16.64	2.05	1.24	10.03	724.8	347	5	422.5	102.05	10.92	16000	90	850	0	4	0	0	1	0	0	0	0	1	0	0	0	0
0297234	85	0	2018-12-05	2018-12-12	2016-08-10	2018-12-01	28.1	53	0	1	37.7	94	25.2	0	0	0	0	0	4.28	62	32.7	0	37.28	2.25	1.59	8.06	1250	385.003	3.48	75.9	158.96	5.61	15075	95	200	0	1	0	0	0	1	0	0	0	1	0	0	0	0
0278608	86	0	2018-09-11	2018-09-22	2015-04-25	2018-09-11	41.2	60	0	1	36.7	102.7	29	0	1	0	0	1	4.29	76	37.1	0	24.35	1.91	1.4284	9.25	1307.3	450	3.14	739.1	26.91	8.3	1960	92	200	0	4	0	0	1	0	0	0	0	1	0	0	0	0
0196475	87	0	2015-06-12	2015-06-24	2015-05-28	2015-06-12	0.5	56	0	0	36.7	113.7	26.5	1	1	0	0	1	4.32	96	32.4	0	25.72	2.21	1.12	6.33	1050.1	385.003	3.17	104.1	307.565	14.35	1032	90	1050	0	3	0	1	0	0	0	0	0	1	0	0	0	0
0169037	88	0	2019-04-24	2019-05-08	2009-02-15	2019-04-26	124.1	49	0	0	37.1	85	20.4	0	0	0	1	0	4.34	110	30.9	0	23.56	2.21	1.01	7.33	940	283	3.8	73.9	103.69	4.99	5400	93	200	0	2	1	0	0	0	0	0	0	1	0	0	0	0
0250992	89	0	2018-12-04	2018-12-20	2015-05-04	2018-12-01	43.6	64	0	0	36.3	90.3	28.6	1	0	0	0	0	4.46	76	33.8	0	22.49	2.31	1.94	10.18	847	309	3.88	632.3	187.81	12.78	212	88	550	0	1	0	0	0	1	0	0	0	1	0	0	1	0
0313019	90	0	2017-09-18	2017-10-09	2016-12-19	2017-09-18	9.1	41	0	0	36.5	109	23.7	0	1	0	0	0	4.48	76	41.8	0	20.1	2.07	1.31	9.7	870.4	385.003	4.42	615.7	83.3	14.96	1360	90	420	0	4	0	0	1	0	0	0	0	1	0	0	0	0
0266487	91	0	2016-08-20	2016-08-29	2014-10-01	2016-08-20	23	51	0	0	39	118.3	16.9	0	0	0	0	0	4.56	125	35.9	0	15.43	2.25	1.4284	7.38	861.4	319.3	4.17	507.4	127.79	9.9	30400	93	610	0	3	0	1	0	0	0	0	0	1	0	0	0	0
3030137	92	0	2013-01-07	2013-02-28	2013-02-13	2013-02-18	0.2	60	0	1	38	98.3	21.5	0	1	0	0	1	4.58	88	36.3	0	13.67	2.11636	1.4284	3.74	480	385.003	5.15353	31.7	13.3	5.71	160	87	500	0	1	0	0	0	1	0	0	0	1	0	0	0	0
0323171	93	0	2017-11-10	2017-11-23	2017-10-25	2017-11-10	0.5	52	0	1	36.6	66.7	23.6	1	0	0	0	0	4.69	105	33.7	0	18.27	1.94	1.09	10.67	625.1	385.003	8.1	252.6	12.36	6.9	900	96	1450	0	4	0	0	1	0	0	0	0	1	0	0	0	0
0340839	94	0	2019-12-15	2019-12-30	2018-03-02	2019-12-15	21.8	60	0	1	36.6	103.7	21.6	1	0	0	0	0	4.72	69	34.4	0	26.28	2.21	2.01	8.54	1019	385.003	4.24	54.1	53.55	5.76	4050	90	100	1	1	0	0	0	1	0	0	0	1	0	0	0	0
0179667	95	0	2014-06-01	2014-06-12	2009-11-27	2014-05-29	54.8	70	1	1	36.5	74	19.5	1	0	0	1	1	4.77	107	32.8	0	10.77	2.66	1.27	12.91	911.8	385.003	5.15353	350.304	27.6	8.55	3680	90	0	1	2	1	0	0	0	0	0	0	1	0	0	1	0
0266487	96	0	2016-11-02	2016-11-29	2014-10-01	2016-11-02	25.4	52	0	0	37.4	91.7	18.5	0	0	0	1	1	4.82	138	26.6	1	17.01	2.01	2.05	8.1	690.3	277	5.41	796.8	182.903	7.6	4800	89	250	0	4	0	0	1	0	0	0	0	1	0	0	0	0
0270925	98	0	2019-12-12	2019-12-25	2015-05-02	2019-12-11	56.1	63	0	1	37.4	102.7	24.6	1	0	0	1	1	4.84	87	27	1	18.58	1.97	1.26	8.28	903	431	4.8	178.5	104.73	13.32	5400	92	800	0	1	0	0	0	1	0	0	0	1	0	0	0	0
0152506	99	0	2013-05-27	2013-06-05	2010-05-16	2013-05-07	36.2	25	0	1	37.6	95.3	24	0	0	0	0	0	5.01	94	36.6	0	27.5	2.14	1.51	8.26879	1754	368	5.15353	350.304	20.8	10.94	760	88	200	0	2	1	0	0	0	0	0	0	1	0	0	0	0
0267941	100	0	2018-05-29	2018-06-19	2014-10-16	2018-05-28	44	56	0	1	36.3	99.7	28.9	0	0	0	1	0	5.04	102	37.6	0	22	2.12	0.93	7.1	1023.5	385.003	4.34	282.6	96.21	7.11	11840	94	900	0	2	1	0	0	0	0	0	0	1	0	0	0	0
0266487	101	0	2016-09-28	2016-10-11	2014-10-01	2016-09-28	24.3	52	0	0	38	92	16.9	0	0	0	1	1	5.15	133	35.6	0	14	2.2	1.4284	8.37	853.8	385.003	4.19	350.304	49.067	14.94	22985	88.5	350	0	4	0	0	1	0	0	0	0	1	0	0	0	0
0228819	102	0	2015-09-10	2015-09-29	2014-02-25	2015-09-10	18.7	69	1	1	36.3	116	26.3	0	0	0	1	0	5.67	136	34.8	0	33.05	2.35	2.29	7.2	1067.9	385.003	3.76	188.8	230.702	6.28	1200	70	900	0	4	0	0	1	0	0	0	0	1	0	0	1	0
0364738	103	0	2020-03-21	2020-04-08	2019-02-25	2020-03-15	12.8	40	0	1	36.4	110.7	23.2	0	0	0	0	0	5.69	87	28.2	1	16.61	2.06	1.54	6.75	994	351	5.03	219.6	128.4	11.18	1470	93	2200	0	2	1	0	0	0	1	0	0	1	0	0	0	0
0302175	104	0	2018-08-11	2018-08-21	2016-06-11	2018-08-11	26.4	58	0	0	36.8	109.3	21.6	1	0	0	0	0	5.85	71	29.8	1	14.7	1.68	1.14	8.11	946.6	385.003	3.54	724.5	13.21	6.84	1280	95	460	0	3	0	1	0	0	0	0	0	1	0	0	0	0
0210713	105	0	2018-11-30	2018-12-12	2011-08-30	2018-11-27	88.2	39	0	1	37	70.3	27.6	0	0	0	1	1	5.97	98	39.5	0	23.17	2.11636	1.4284	6.83	913	385.003	5.61	350.304	305.69	2.99	2610	94	0	1	4	0	0	1	0	1	1	1	0	0	0	1	0
0190983	106	1	2020-10-18	2020-11-11	2010-06-15	2020-10-18	125.9	69	1	1	37	64.3	25	0	0	0	1	1	3.91	146	38.7	0	11.63	2.68	1.31	5.28	947	338	4.38	34.1	143.34	12.43	3200	80	0	1	4	0	0	1	0	1	0	1	0	0	0	0	1
0248695	107	1	2020-03-16	2020-04-23	2013-11-11	2020-03-13	77.1	59	0	0	37.6	107.3	17.9	0	0	0	0	1	4.95	126	45.6	0	17.78	2.33	1.6	7.85	922	294	3.63	161.3	95.1	15.24	460	65	0	1	2	1	0	0	0	1	0	1	0	0	0	0	1
0316384	108	1	2018-10-26	2018-11-05	2017-02-20	2018-10-23	20.3	28	0	1	37.5	134	37.5	0	0	0	0	1	4.05	122	45.5	0	19.89	2.18	0.94	6.4	603.6	485	10	79.5	27.77	10.74	1080	50	1300	0	4	0	0	1	0	1	0	0	1	0	0	0	0
0237474	109	1	2018-02-22	2018-03-02	2013-03-15	2018-02-22	60.2	72	1	1	36.6	97.7	21.7	1	1	0	0	1	5.03	112	25.8	1	22.04	2.37	2.58	27.3	1219.7	491	3.13	1178	138.74	10.38	1020	91	0	1	1	0	0	0	1	1	0	1	0	0	0	0	1
0283940	110	1	2016-08-19	2016-08-26	2015-08-01	2016-08-04	12.3	28	0	1	37.1	37.7	21.3	0	0	1	0	1	3.36	86	23.6	1	9.45	1.83	1.61	4.46	486	393	12.99	70.5	48.384	6.39	284	80	0	1	3	0	1	0	0	0	1	0	0	0	0	1	0
0272544	111	1	2015-06-16	2015-07-02	2015-01-04	2015-06-09	5.2	67	1	1	36.4	110.3	28	1	0	0	0	1	3.84	112	34.1	0	11.08	1.64	1.25	10.64	676	283	6.63	325.9	127.681	7.54	1600	90	350	0	3	0	1	0	0	1	0	1	0	0	0	0	1
0235960	112	1	2015-04-19	2015-06-19	2013-02-11	2015-04-12	26.3	76	1	0	38.5	95.7	22.1	1	0	0	0	1	2.41	91	23.8	1	2.46	1.59	0.83	10.11	389.1	359	9.14	346.3	40.784	9.29	840	78	550	0	2	1	0	0	0	1	0	1	0	0	0	0	1
0251323	113	1	2014-02-28	2014-03-18	2013-12-09	2014-02-26	2.6	51	0	1	37.6	102.3	21.3	0	0	0	0	1	3.89	81	22.5	1	21.3	1.63	1.18	7.22	739	419	5.15353	299.7	118.1	4.78	520	15	700	0	1	0	0	0	1	1	0	0	1	0	0	0	1
0172338	114	1	2013-10-22	2013-10-29	2009-06-26	2013-10-19	52.5	53	0	1	36.2	102.3	21	1	0	0	0	1	4.49	160	39.6	0	19.16	2.05	2.01	7.98	792.3	442	5.15353	254.6	501.6	4.12	1040	79	200	0	4	0	0	1	0	1	0	1	0	0	0	0	0
0180710	115	1	2013-09-29	2013-10-17	2009-11-12	2013-09-28	47.2	50	0	0	36.5	118	21.6	1	0	0	1	1	3.73	86	27.3	1	14.84	2.17	1.5	3.72	915	340	5.15353	404	102.2	7.93	496	46	450	0	4	0	0	1	0	1	0	1	0	0	0	0	1
0236980	116	1	2013-06-21	2013-07-02	2013-02-28	2013-06-20	3.7	33	0	0	36.7	113.7	21.2	0	0	1	0	1	4.02	89	32.8	0	16.66	2.12	0.99	4.55	715.4	375.5	5.15353	320	30	5.25	5600	88	2700	0	3	0	1	0	0	0	0	0	1	0	0	0	0
0156897	117	1	2013-03-08	2013-05-21	2008-05-15	2013-03-14	58.8	64	0	0	36.5	133.7	37.5	0	0	0	1	1	4.07	85	30.4	0	17.42	2.22	1.49	7.53	982.6	432	5.15353	682	27.6	7.96	2100	94	350	0	2	1	0	0	0	1	0	1	0	0	0	0	0
0193292	118	1	2013-02-25	2013-04-02	2010-08-12	2013-02-23	30.9	54	0	1	36.7	115.3	21.6	0	0	0	0	1	5.49	82	29.2	1	35.28	2	2.02	4.88	1449	590	5.15353	244	31	7.43	760	76	900	0	1	0	0	0	1	1	0	1	0	0	0	1	0
0209828	119	1	2012-11-27	2012-12-20	2011-08-24	2012-11-20	15.1	62	0	0	36.8	109.3	20.9	0	1	0	0	1	3.43	71	15.8	1	11.04	1.94	1.4284	4.4	659	385.003	5.15353	180.3	79.3	8.48	800	87	300	0	4	0	0	1	0	1	0	1	0	0	0	1	0
0156230	120	1	2012-08-13	2012-09-26	2010-04-08	2012-08-12	28.6	65	1	0	38.4	111.7	22.7	1	1	0	1	1	2.28	118	28.1	1	8.93	1.95	0.83	9.6	659	385.003	5.15353	92.2	119	22.68	2266	88	100	1	3	0	1	0	0	1	1	0	0	0	0	1	0
[truncated: 3 more columns]
